# Supplementary material for: Novel Glycosylation by Amylosucrase to Produce Glycoside Anomers
Source: Biology (Basel). 2022 May 27;11(6):822. doi: 10.3390/biology11060822 (PMC9220500; doi:10.3390/biology11060822)
Supplement: Supplementary file 1 [file biology-11-00822-s001.zip]

Archive with 1 entries (1 files):
- biology-1739449-supplementary.pdf
